# Supplementary material for: Response of Tomato Rhizosphere Bacteria to Root-Knot Nematodes, Fenamiphos and Sampling Time Shows Differential Effects on Low Level Taxa
Source: Front Microbiol. 2020 Mar 20;11:390. doi: 10.3389/fmicb.2020.00390 (PMC7100632; doi:10.3389/fmicb.2020.00390)
Supplement: FIGURE S2 — Interactive ring-charts (html format) produced with Krona, showing the mean taxonomic repartitions and relative abundance of taxa resulting from the RNAseq analyses, by treatment and sampling times. For treatments codes see legend of Supplementary Figure S1. Files constructed using the mean of three replications, except CON at time T0 (prior to transplants), and FEN-RKN at T2 (6 months), with two replicates each. Unclassified taxa were retained in the analyses. [file Presentation_2.zip]

Archive with 9 entries (9 files):
- CONTROL T0 mean.html
- CONTROL T1 mean.html
- CONTROL T2 mean.html
- FEN  T1 mean.html
- FEN  T2 mean.html
- FEN RKN T1 mean.html
- FEN RKN T2 mean.html
- RKN T1 mean.html
- RKN T2 mean.html
