# Supplementary material for: Response of Tomato Rhizosphere Bacteria to Root-Knot Nematodes, Fenamiphos and Sampling Time Shows Differential Effects on Low Level Taxa
Source: Front Microbiol. 2020 Mar 20;11:390. doi: 10.3389/fmicb.2020.00390 (PMC7100632; doi:10.3389/fmicb.2020.00390)
Supplement: TABLE S1 — Significant changes observed by sampling time for relative abundance of Bacteria (% of sequences), per treatment. [file Table_1.XLSX]

## Sheet: Suppl table 3
Supplementary Table S3. Significant changes observed for relative abundance of Bacteria (% of sequences) comparing control samples vs samples treated with fenamiphos and inoculated with RKN.
		OTU ID was retained to identify unclassified parental taxa (analysis: ANOVA; P < 0.05; effect size ratio= 0.8; sequence filter for max. = 5).
Level_1	Level_2	Level_3	Level_4	Level_5	Level_6	Control T2: mean rel. freq. (%)	Control T2: std. dev. (%)	Fenamiphos-RKN T2: mean rel. freq. (%)	Fenamiphos-RKN T2: std. dev. (%)	p-values	p-values (corrected)	Difference between means	95.0% lower CI	95.0% upper CI
k__Bacteria	p__Proteobacteria	c__Betaproteobacteria	o__ID1108483	f__ID1108483	g__ID1108483	0	0	0.0482225	0.00107497	1.01057e-05	1.01057e-05	-0.0482225	-0.0507724	-0.0456727
k__Bacteria	p__Proteobacteria	c__Betaproteobacteria	o__ID226082	f__ID226082	g__ID226082	0	0	0.0482225	0.00107497	1.01057e-05	1.01057e-05	-0.0482225	-0.0507724	-0.0456727
k__Bacteria	p__Proteobacteria	c__Betaproteobacteria	o__Burkholderiales	f__Comamonadaceae	g__Comamonas	0	0	0.222254	0.0242339	0.00115625	0.00115625	-0.222254	-0.279738	-0.16477
k__Bacteria	p__Actinobacteria	c__Acidimicrobiia	o__Acidimicrobiales	f__ID966113	g__ID966113	0.0253929	0.0187243	0.171136	0.00140501	0.00340732	0.00340732	-0.145743	-0.200242	-0.0912443
k__Bacteria	p__Proteobacteria	c__Gammaproteobacteria	o__Thiotrichales	f__Piscirickettsiaceae	g__Methylophaga	0	0	0.0888355	0.0148892	0.00406949	0.00406949	-0.0888355	-0.124153	-0.0535175
k__Bacteria	p__Proteobacteria	c__Alphaproteobacteria	o__Rickettsiales	f__mitochondria	g__ID1646259	0.00743218	0.0105107	0.0917303	0.0068647	0.0044643	0.0044643	-0.0842981	-0.118904	-0.0496925
k__Bacteria	p__Proteobacteria	c__Betaproteobacteria	o__Burkholderiales	f__Comamonadaceae	g__ID4472017	0	0	1.348	0.254173	0.00571258	0.00571258	-1.348	-1.95091	-0.745085
k__Bacteria	p__Proteobacteria	c__Betaproteobacteria	o__Burkholderiales	f__Comamonadaceae	g__ID93726	0.00526427	0.0074448	0.120019	0.0214238	0.00704277	0.00704277	-0.114755	-0.169984	-0.059525
k__Bacteria	p__Proteobacteria	c__Alphaproteobacteria	o__Ellin329	f__ID156154	g__ID156154	0.00526427	0.0074448	0.0529373	0.00363979	0.00734681	0.00734681	-0.047673	-0.070961	-0.0243851
k__Bacteria	p__Proteobacteria	c__Betaproteobacteria	o__Burkholderiales	f__Comamonadaceae	g__ID1145138	0	0	0.0605469	0.0133993	0.00900642	0.00900642	-0.0605469	-0.0923309	-0.0287629
k__Bacteria	p__Proteobacteria	c__Betaproteobacteria	o__Burkholderiales	f__Burkholderiaceae	g__ID81664	0	0	0.0605469	0.0133993	0.00900642	0.00900642	-0.0605469	-0.0923309	-0.0287629
k__Bacteria	p__Proteobacteria	c__Alphaproteobacteria	o__Rhodospirillales	f__Rhodospirillaceae	g__ID544803	0.00526427	0.0074448	0.142848	0.0296936	0.00952703	0.00952703	-0.137583	-0.211264	-0.0639028
k__Bacteria	p__Proteobacteria	c__Alphaproteobacteria	o__Rhizobiales	f__ID226373	g__ID226373	0.0662999	0.0429958	0.258152	0.0129845	0.0177471	0.0177471	-0.191852	-0.320503	-0.063201
k__Bacteria	p__Proteobacteria	c__Deltaproteobacteria	o__Myxococcales	f__ID748147	g__ID748147	0.0179607	0.0132542	0.0746912	0.000744925	0.0183925	0.0183925	-0.0567305	-0.0952767	-0.0181843
k__Bacteria	p__Proteobacteria	c__Deltaproteobacteria	o__Myxococcales	f__ID1109458	g__ID1109458	0.0157928	0.0223344	0.371306	0.10017	0.019387	0.019387	-0.355513	-0.601821	-0.109205
k__Bacteria	p__Proteobacteria	c__Alphaproteobacteria	o__Rhodospirillales	f__Rhodospirillaceae	g__ID252811	0	0	0.0358982	0.0112494	0.0234097	0.0234097	-0.0358982	-0.0625824	-0.00921394
k__Bacteria	p__Proteobacteria	c__Betaproteobacteria	o__Burkholderiales	f__Burkholderiaceae	g__ID950044	0.0105285	0.0148896	0.0699764	0.00396983	0.023523	0.023523	-0.0594479	-0.103718	-0.0151781
k__Bacteria	p__Proteobacteria	c__Betaproteobacteria	o__Burkholderiales	f__Comamonadaceae	g__ID140359	0	0	0.618869	0.19454	0.0236046	0.0236046	-0.618869	-1.08033	-0.157408
k__Bacteria	p__Proteobacteria	c__Betaproteobacteria	o__Burkholderiales	f__Comamonadaceae	g__ID518380	0.0198499	0.0141137	0.0746912	0.000744925	0.0238323	0.0238323	-0.0548413	-0.0958818	-0.0138007
k__Bacteria	p__Proteobacteria	c__Betaproteobacteria	o__Rhodocyclales	f__Rhodocyclaceae	g__ID144875	0	0	0.595295	0.218114	0.035203	0.035203	-0.595295	-1.11267	-0.0779158
k__Bacteria	p__Proteobacteria	c__Deltaproteobacteria	o__Myxococcales	f__ID4405719	g__ID4405719	0.138578	0.00352262	0.217539	0.0289486	0.0362604	0.0362604	-0.0789604	-0.148387	-0.00953427
k__Bacteria	p__Proteobacteria	c__Betaproteobacteria	o__Burkholderiales	f__Comamonadaceae	g__ID4421534	0	0	0.0406129	0.0159642	0.0420537	0.0420537	-0.0406129	-0.0784808	-0.00274504
k__Bacteria	p__Proteobacteria	c__Betaproteobacteria	o__Burkholderiales	f__Comamonadaceae	g__ID818509	0	0	0.0406129	0.0159642	0.0420537	0.0420537	-0.0406129	-0.0784808	-0.00274504
k__Bacteria	p__Gemmatimonadetes	c__Gemm-3	o__ID804877	f__ID804877	g__ID804877	0	0	0.0406129	0.0159642	0.0420537	0.0420537	-0.0406129	-0.0784808	-0.00274504
k__Bacteria	p__Proteobacteria	c__Betaproteobacteria	o__Burkholderiales	f__Comamonadaceae	g__ID4254478	0.0854677	0.0784759	0.406789	0.0861858	0.0444083	0.0444083	-0.321322	-0.627544	-0.0150994
k__Bacteria	p__Proteobacteria	c__Alphaproteobacteria	o__Rhodospirillales	f__Rhodospirillaceae	g__ID217201	0.00526427	0.0074448	0.0899104	0.0333333	0.0462093	0.0462093	-0.0846462	-0.166619	-0.00267288
k__Bacteria	p__Proteobacteria	c__Betaproteobacteria	o__ID4335779	f__ID4335779	g__ID4335779	0.0093214	0.0131825	0.0482225	0.00107497	0.0483814	0.0483814	-0.0389011	-0.0772831	-0.000519174
