# Supplementary material for: Response of Tomato Rhizosphere Bacteria to Root-Knot Nematodes, Fenamiphos and Sampling Time Shows Differential Effects on Low Level Taxa
Source: Front Microbiol. 2020 Mar 20;11:390. doi: 10.3389/fmicb.2020.00390 (PMC7100632; doi:10.3389/fmicb.2020.00390)
Supplement: TABLE S2 — Significant changes observed by sampling time for relative abundance of Bacteria (% of sequences) for all pooled samples and treatments. [file Table_2.XLSX]

## Sheet: Suppl table Control by timw
Supplementary Table S1. Significant changes observed by sampling time for relative abundance of Bacteria (% of sequences) per treatment.
		OTU ID was retained to identify unclassified parental taxa. Samplings: T0=pre-treatment, T1 = 3 months, T2= 6 months (ANOVA; P < 0.05; effect size ratio= 0.8)
CONTROL
Level_1	Level_2	Level_3	Level_4	Level_5	Level_6	p-values	p-values (corrected)	Effect size	Control T0: mean rel. freq. (%)	Control T0: std. dev. (%)	Control T1: mean rel. freq. (%)	Control T1: std. dev. (%)	Control T2: mean rel. freq. (%)	Control T2: std. dev. (%)
k__Bacteria	p__Proteobacteria	c__Betaproteobacteria	o__ID226082	f__ID226082	g__ID226082	1.7131e-05	1.7131e-05	0.987597	0.187868	0.0182326	0	0	0	0
k__Bacteria	p__Proteobacteria	c__Deltaproteobacteria	o__Myxococcales	f__ID4405719	g__ID4405719	0.000116183	0.000116183	0.973328	0.0206101	0.0206101	0	0	0.138578	0.00352262
k__Bacteria	p__Proteobacteria	c__Betaproteobacteria	o__Ellin6067	f__ID207082	g__ID207082	0.000222681	0.000222681	0.9654	0.177563	0.00792762	0.0124378	0.0175897	0.0145857	0.0114482
k__Bacteria	p__Proteobacteria	c__Alphaproteobacteria	o__Caulobacterales	f__Caulobacteraceae	g__Phenylobacterium	0.000678454	0.000678454	0.945973	0.0733239	0.0114937	0	0	0.00526427	0.0074448
k__Bacteria	p__Proteobacteria	c__Betaproteobacteria	o__Ellin6067	f__ID1148005	g__ID1148005	0.000799328	0.000799328	0.942311	12.1892	0.194161	1.37507	1.38423	2.57268	1.13883
k__Bacteria	p__Actinobacteria	c__Actinobacteria	o__Actinomycetales	f__Microbacteriaceae	g__Agromyces	0.0019564	0.0019564	0.917475	0	0	0.0344178	0.00836962	0.109407	0.0203822
k__Bacteria	p__Bacteroidetes	c__Cytophagia	o__Cytophagales	f__Cytophagaceae	g__ID562177	0.00219663	0.00219663	0.913562	0	0	0.0344178	0.00836962	0	0
k__Bacteria	p__Proteobacteria	c__Betaproteobacteria	o__Burkholderiales	f__Comamonadaceae	g__ID4470872	0.00259264	0.00259264	0.907637	0.482352	0.111371	0.00767695	0.0108569	0.044282	0.0477342
k__Bacteria	p__Proteobacteria	c__Betaproteobacteria	o__Burkholderiales	f__Comamonadaceae	g__ID4406766	0.00453687	0.00453687	0.884468	0.0733239	0.0114937	0	0	0.0105285	0.0148896
k__Bacteria	p__Proteobacteria	c__Deltaproteobacteria	o__Myxococcales	f__OM27	g__ID937434	0.0050306	0.0050306	0.879594	0.718179	0.209273	0	0	0.0623998	0.0580615
k__Bacteria	p__Proteobacteria	c__Betaproteobacteria	o__Ellin6067	f__ID4468432	g__ID4468432	0.00519657	0.00519657	0.878021	0.491469	0.0174373	0.0757187	0.078715	0.0857788	0.0729795
k__Bacteria	p__Proteobacteria	c__Gammaproteobacteria	o__Xanthomonadales	f__Xanthomonadaceae	g__ID4420590	0.00563567	0.00563567	0.873998	0.262381	0.07689	0.00767695	0.0108569	0.0241858	0.0184001
k__Bacteria	p__Proteobacteria	c__Betaproteobacteria	o__Burkholderiales	f__Comamonadaceae	g__ID661442	0.00702169	0.00702169	0.862413	0.0630189	0.0217988	0	0	0	0
k__Bacteria	p__Proteobacteria	c__Betaproteobacteria	o__Burkholderiales	f__Comamonadaceae	g__Ramlibacter	0.00878505	0.00878505	0.849513	0.884248	0.290525	0.0230309	0.0325706	0.0820927	0.0651455
k__Bacteria	p__Chloroflexi	c__Anaerolineae	o__Ardenscatenales	f__Ardenscatenaceae	g__Ardenscatena	0.0106522	0.0106522	0.837454	0.010305	0.010305	0	0	0.0347143	0.0071401
k__Bacteria	p__Proteobacteria	c__Alphaproteobacteria	o__Rhizobiales	f__Bradyrhizobiaceae	g__ID4365306	0.0107155	0.0107155	0.837069	0.0733239	0.0114937	0	0	0.0201286	0.0184614
k__Bacteria	p__Proteobacteria	c__Betaproteobacteria	o__Burkholderiales	f__Comamonadaceae	g__ID843003	0.01165	0.01165	0.831527	0.126038	0.0435975	0	0	0.0105285	0.0148896
k__Bacteria	p__Proteobacteria	c__Betaproteobacteria	o__Burkholderiales	f__Oxalobacteraceae	g__ID970028	0.0125744	0.0125744	0.826302	0.124849	0.0400314	0.0143031	0.0202276	0	0
k__Bacteria	p__Bacteroidetes	c__Cytophagia	o__Cytophagales	f__Cytophagaceae	g__Pontibacter	0.0138653	0.0138653	0.819378	0	0	0.0248756	0.0351794	0.255854	0.0825485
k__Bacteria	p__Proteobacteria	c__Betaproteobacteria	o__Burkholderiales	f__ID4441792	g__ID4441792	0.0146051	0.0146051	0.815582	0.010305	0.010305	0	0	0.0272821	0.00382279
k__Bacteria	p__Proteobacteria	c__Betaproteobacteria	o__Burkholderiales	f__Comamonadaceae	g__ID518380	0.0157841	0.0157841	0.809766	0.135154	0.0503364	0	0	0.0198499	0.0141137
FENAMIPHOS
Level_1	Level_2	Level_3	Level_4	Level_5	Level_6	p-values	p-values (corrected)	Effect size	Control T0: mean rel. freq. (%)	Control T0: std. dev. (%)	Fenamiphos T1: mean rel. freq. (%)	Fenamiphos T1: std. dev. (%)	Fenamiphos T2: mean rel. freq. (%)	Fenamiphos T2: std. dev. (%)
k__Bacteria	p__Proteobacteria	c__Gammaproteobacteria	o__Xanthomonadales	f__Xanthomonadaceae	g__Lysobacter	4.81176e-05	4.81176e-05	0.981253	0.156953	0.0126824	0	0	0.00765843	0.0108307
k__Bacteria	p__Proteobacteria	c__Betaproteobacteria	o__ID226082	f__ID226082	g__ID226082	6.90308e-05	6.90308e-05	0.978342	0.187868	0.0182326	0.00871688	0.0123275	0	0
k__Bacteria	p__Proteobacteria	c__Betaproteobacteria	o__Burkholderiales	f__Oxalobacteraceae	g__ID1105574	0.000403722	0.000403722	0.956103	0.0733239	0.0114937	0	0	0.00382922	0.00541533
k__Bacteria	p__Proteobacteria	c__Betaproteobacteria	o__Burkholderiales	f__Oxalobacteraceae	g__Janthinobacterium	0.000496248	0.000496248	0.952326	1.48114	0.20888	0.197399	0.121094	0.0807548	0.0408969
k__Bacteria	p__Proteobacteria	c__Alphaproteobacteria	o__Caulobacterales	f__Caulobacteraceae	g__Phenylobacterium	0.00155889	0.00155889	0.924643	0.0733239	0.0114937	0	0	0.0138739	0.00996822
k__Bacteria	p__Proteobacteria	c__Deltaproteobacteria	o__Myxococcales	f__OM27	g__ID937434	0.00369682	0.00369682	0.893554	0.718179	0.209273	0	0	0.0191461	0.0270767
k__Bacteria	p__Proteobacteria	c__Alphaproteobacteria	o__Rhizobiales	f__Bradyrhizobiaceae	g__ID4365306	0.00370156	0.00370156	0.893499	0.0733239	0.0114937	0.00871688	0.0123275	0.00382922	0.00541533
k__Bacteria	p__Acidobacteria	c__Solibacteres	o__Solibacterales	f__ID1111565	g__ID1111565	0.00377811	0.00377811	0.892623	0.952022	0.0657896	0.33704	0.192709	0.0268045	0.0379073
k__Bacteria	p__Proteobacteria	c__Gammaproteobacteria	o__Xanthomonadales	f__Xanthomonadaceae	g__ID4420590	0.00395791	0.00395791	0.890608	0.262381	0.07689	0.00871688	0.0123275	0	0
k__Bacteria	p__Proteobacteria	c__Betaproteobacteria	o__Burkholderiales	f__Oxalobacteraceae	g__ID4382894	0.00419043	0.00419043	0.888081	0.239393	0.0697578	0.0104428	0.0147683	0	0
k__Bacteria	p__Proteobacteria	c__Betaproteobacteria	o__Burkholderiales	f__Oxalobacteraceae	g__ID970028	0.00504602	0.00504602	0.879447	0.124849	0.0400314	0	0	0	0
k__Bacteria	p__Proteobacteria	c__Betaproteobacteria	o__Burkholderiales	f__Oxalobacteraceae	g__ID4418009	0.00692643	0.00692643	0.863163	2.56198	0.83073	0.18441	0.149138	0.0162601	0.0155941
k__Bacteria	p__Proteobacteria	c__Betaproteobacteria	o__Burkholderiales	f__Comamonadaceae	g__ID661442	0.00702169	0.00702169	0.862413	0.0630189	0.0217988	0	0	0	0
k__Bacteria	p__Proteobacteria	c__Alphaproteobacteria	o__Rhizobiales	f__Bradyrhizobiaceae	g__ID4329857	0.00777001	0.00777001	0.856726	0.124849	0.0400314	0.00871688	0.0123275	0	0
k__Bacteria	p__Bacteroidetes	c__Cytophagia	o__Cytophagales	f__Cytophagaceae	g__Adhaeribacter	0.0102675	0.0102675	0.839828	0.126038	0.0435975	0.00871688	0.0123275	0	0
k__Bacteria	p__Actinobacteria	c__Acidimicrobiia	o__Acidimicrobiales	f__ID966113	g__ID966113	0.0120378	0.0120378	0.829306	0.0836289	0.00118871	0.0174338	0.024655	0	0
k__Bacteria	p__Proteobacteria	c__Betaproteobacteria	o__Burkholderiales	f__ID4393701	g__ID4393701	0.0134546	0.0134546	0.821537	0.0630189	0.0217988	0	0	0.00621543	0.00878994
k__Bacteria	p__Proteobacteria	c__Betaproteobacteria	o__Burkholderiales	f__Oxalobacteraceae	g__ID4313650	0.0155437	0.0155437	0.81093	1.02971	0.351166	0.129392	0.0450356	0.143807	0.0936476
RKN
Level_1	Level_2	Level_3	Level_4	Level_5	Level_6	p-values	p-values (corrected)	Effect size	Control T0: mean rel. freq. (%)	Control T0: std. dev. (%)	RKN T1: mean rel. freq. (%)	RKN T1: std. dev. (%)	RKN T2: mean rel. freq. (%)	RKN T2: std. dev. (%)
k__Bacteria	p__Proteobacteria	c__Betaproteobacteria	o__Burkholderiales	f__Oxalobacteraceae	g__ID4361435	4.3029e-05	4.3029e-05	0.982073	0.42845	0.0043615	0.0558631	0.0384697	0	0
k__Bacteria	p__Proteobacteria	c__Alphaproteobacteria	o__Rhizobiales	f__Bradyrhizobiaceae	g__ID4365306	0.000179236	0.000179236	0.968277	0.0733239	0.0114937	0	0	0	0
k__Bacteria	p__Proteobacteria	c__Betaproteobacteria	o__Burkholderiales	f__Oxalobacteraceae	g__ID1105574	0.000179236	0.000179236	0.968277	0.0733239	0.0114937	0	0	0	0
k__Bacteria	p__Proteobacteria	c__Betaproteobacteria	o__ID226082	f__ID226082	g__ID226082	0.000306412	0.000306412	0.960688	0.187868	0.0182326	0	0	0.0149779	0.021182
k__Bacteria	p__Proteobacteria	c__Betaproteobacteria	o__Burkholderiales	f__Oxalobacteraceae	g__Janthinobacterium	0.0004322	0.0004322	0.95489	1.48114	0.20888	0.102581	0.0641571	0.0863813	0.11055
k__Bacteria	p__Actinobacteria	c__Actinobacteria	o__Actinomycetales	f__Micromonosporaceae	g__Catellatospora	0.00069161	0.00069161	0.945557	0	0	0.0284283	0.00539286	0	0
k__Bacteria	p__Chloroflexi	c__TK10	o__AKYG885	f__Dolo_23	g__ID261663	0.00069161	0.00069161	0.945557	0	0	0.0284283	0.00539286	0	0
k__Bacteria	p__Nitrospirae	c__Nitrospira	o__Nitrospirales	f__0319-6A21	g__ID4255689	0.000731828	0.000731828	0.944312	0.0206101	0.0206101	1.37139	0.250673	0.0390124	0.0551719
k__Bacteria	p__Proteobacteria	c__Alphaproteobacteria	o__Rhizobiales	f__Beijerinckiaceae	g__ID247879	0.00165333	0.00165333	0.922849	0.104239	0.0194214	0.00914495	0.0129329	0	0
k__Bacteria	p__Proteobacteria	c__Betaproteobacteria	o__Burkholderiales	f__Comamonadaceae	g__ID4470872	0.00229514	0.00229514	0.912032	0.482352	0.111371	0.0223764	0.031645	0.0297818	0.0277886
k__Bacteria	p__Actinobacteria	c__Acidimicrobiia	o__Acidimicrobiales	f__ID987899	g__ID987899	0.00263674	0.00263674	0.907012	0	0	0.126944	0.0321337	0	0
k__Bacteria	p__Proteobacteria	c__Betaproteobacteria	o__Burkholderiales	f__Oxalobacteraceae	g__ID4382894	0.00329842	0.00329842	0.8983	0.239393	0.0697578	0	0	0	0
k__Bacteria	p__Actinobacteria	c__Actinobacteria	o__Actinomycetales	f__Geodermatophilaceae	g__ID364805	0.0033102	0.0033102	0.898155	0.010305	0.010305	0.0826052	0.01925	0	0
k__Bacteria	p__Proteobacteria	c__Deltaproteobacteria	o__Myxococcales	f__OM27	g__ID937434	0.00340451	0.00340451	0.897004	0.718179	0.209273	0.00745879	0.0105483	0	0
k__Bacteria	p__Proteobacteria	c__Alphaproteobacteria	o__Rhizobiales	f__Bradyrhizobiaceae	g__ID4329857	0.00504602	0.00504602	0.879447	0.124849	0.0400314	0	0	0	0
k__Bacteria	p__Proteobacteria	c__Betaproteobacteria	o__Burkholderiales	f__Comamonadaceae	g__ID661442	0.00702169	0.00702169	0.862413	0.0630189	0.0217988	0	0	0	0
k__Bacteria	p__Proteobacteria	c__Deltaproteobacteria	o__Myxococcales	f__ID48487	g__ID48487	0.00702169	0.00702169	0.862413	0.0630189	0.0217988	0	0	0	0
k__Bacteria	p__Proteobacteria	c__Betaproteobacteria	o__Burkholderiales	f__Oxalobacteraceae	g__ID4418009	0.00720217	0.00720217	0.861009	2.56198	0.83073	0.193617	0.182898	0	0
k__Bacteria	p__Proteobacteria	c__Betaproteobacteria	o__Ellin6067	f__ID207082	g__ID207082	0.00792955	0.00792955	0.855556	0.177563	0.00792762	0	0	0.0334392	0.0472902
k__Bacteria	p__Actinobacteria	c__Actinobacteria	o__Actinomycetales	f__Pseudonocardiaceae	g__Pseudonocardia	0.00836402	0.00836402	0.852441	0.821623	0.450642	2.80634	0.550955	0.438018	0.319361
k__Bacteria	p__Proteobacteria	c__Betaproteobacteria	o__Burkholderiales	f__Oxalobacteraceae	g__ID4313650	0.00862164	0.00862164	0.850639	1.02971	0.351166	0.0768326	0.0470504	0.0205511	0.0185431
k__Bacteria	p__Proteobacteria	c__Betaproteobacteria	o__Burkholderiales	f__Comamonadaceae	g__ID4406766	0.0088878	0.0088878	0.848812	0.0733239	0.0114937	0.00914495	0.0129329	0.0130622	0.0095297
k__Bacteria	p__Actinobacteria	c__Actinobacteria	o__Actinomycetales	f__Pseudonocardiaceae	g__ID573070	0.00922724	0.00922724	0.846528	0.010305	0.010305	1.51303	0.367531	0.206209	0.291623
k__Bacteria	p__Proteobacteria	c__Betaproteobacteria	o__Burkholderiales	f__Comamonadaceae	g__ID843003	0.0121941	0.0121941	0.828423	0.126038	0.0435975	0	0	0.0111464	0.0157634
k__Bacteria	p__Bacteroidetes	c__Cytophagia	o__Cytophagales	f__Cytophagaceae	g__Adhaeribacter	0.0136429	0.0136429	0.820542	0.126038	0.0435975	0.00745879	0.0105483	0.0130622	0.0095297
k__Bacteria	p__Proteobacteria	c__Betaproteobacteria	o__Burkholderiales	f__Comamonadaceae	g__ID518380	0.015	0.015	0.813604	0.135154	0.0503364	0	0	0.0111464	0.0157634
Fenamiphos - RKN
Level_1	Level_2	Level_3	Level_4	Level_5	Level_6	p-values	p-values (corrected)	Effect size	Control T0: mean rel. freq. (%)	Control T0: std. dev. (%)	Fenamiphos-RKN T1: mean rel. freq. (%)	Fenamiphos-RKN T1: std. dev. (%)	Fenamiphos-RKN T2: mean rel. freq. (%)	Fenamiphos-RKN T2: std. dev. (%)
k__Bacteria	p__Proteobacteria	c__Deltaproteobacteria	o__Myxococcales	f__ID748147	g__ID748147	1.93868e-08	1.93868e-08	0.999861	0	0	0	0	0.0746912	0.000744925
k__Bacteria	p__Gemmatimonadetes	c__Gemm-5	o__ID252667	f__ID252667	g__ID252667	4.83321e-07	4.83321e-07	0.999305	0	0	0	0	0.0482225	0.00107497
k__Bacteria	p__Proteobacteria	c__Betaproteobacteria	o__ID1108483	f__ID1108483	g__ID1108483	4.83321e-07	4.83321e-07	0.999305	0	0	0	0	0.0482225	0.00107497
k__Bacteria	p__Proteobacteria	c__Betaproteobacteria	o__Rhodocyclales	f__Rhodocyclaceae	g__ID206296	4.32298e-05	4.32298e-05	0.993425	0	0	0	0	0.0264686	0.00181989
k__Bacteria	p__Proteobacteria	c__Deltaproteobacteria	o__Myxococcales	f__ID591647	g__ID591647	4.32298e-05	4.32298e-05	0.993425	0	0	0	0	0.0529373	0.00363979
k__Bacteria	p__Proteobacteria	c__Betaproteobacteria	o__Thiobacterales	f__ID702723	g__ID702723	4.32298e-05	4.32298e-05	0.993425	0	0	0	0	0.0264686	0.00181989
k__Bacteria	p__Proteobacteria	c__Deltaproteobacteria	o__Myxococcales	f__ID137363	g__ID137363	4.32298e-05	4.32298e-05	0.993425	0	0	0	0	0.0264686	0.00181989
k__Bacteria	p__Proteobacteria	c__Alphaproteobacteria	o__Rickettsiales	f__mitochondria	g__ID1646259	6.0521e-05	6.0521e-05	0.99222	0	0	0	0	0.0917303	0.0068647
k__Bacteria	p__NKB19	c__ID4456451	o__ID4456451	f__ID4456451	g__ID4456451	0.00058526	0.00058526	0.975808	0	0	0	0	0.0217539	0.00289486
k__Bacteria	p__Bacteroidetes	c__Flavobacteriia	o__Flavobacteriales	f__Flavobacteriaceae	g__ID4394345	0.00058526	0.00058526	0.975808	0	0	0	0	0.0217539	0.00289486
k__Bacteria	p__Proteobacteria	c__Gammaproteobacteria	o__PYR10d3	f__ID155600	g__ID155600	0.00058526	0.00058526	0.975808	0	0	0	0	0.0217539	0.00289486
k__Bacteria	p__Proteobacteria	c__Alphaproteobacteria	o__BD7-3	f__ID147277	g__ID147277	0.00058526	0.00058526	0.975808	0	0	0	0	0.0217539	0.00289486
k__Bacteria	p__Proteobacteria	c__Betaproteobacteria	o__Nitrosomonadales	f__Nitrosomonadaceae	g__ID49524	0.00058526	0.00058526	0.975808	0	0	0	0	0.0217539	0.00289486
k__Bacteria	p__Actinobacteria	c__Acidimicrobiia	o__Acidimicrobiales	f__ID1140357	g__ID1140357	0.00058526	0.00058526	0.975808	0	0	0	0	0.0217539	0.00289486
k__Bacteria	p__Gemmatimonadetes	c__Gemm-2	o__ID683757	f__ID683757	g__ID683757	0.000632489	0.000632489	0.974851	0.0527138	0.0321038	0.00525265	0.00742837	0.267581	0.00355495
k__Bacteria	p__Proteobacteria	c__Deltaproteobacteria	o__Myxococcales	f__OM27	g__ID2788509	0.00081568	0.00081568	0.97144	0	0	0	0	0.0576521	0.00835455
k__Bacteria	p__Proteobacteria	c__Betaproteobacteria	o__Burkholderiales	f__Comamonadaceae	g__Comamonas	0.00088701	0.00088701	0.970217	0.0206101	0.0206101	0	0	0.222254	0.0242339
k__Bacteria	p__Proteobacteria	c__Betaproteobacteria	o__Burkholderiales	f__Oxalobacteraceae	g__Janthinobacterium	0.000934863	0.000934863	0.969424	1.48114	0.20888	0.0262633	0.0371419	0.0681565	0.0304385
k__Bacteria	p__Proteobacteria	c__Deltaproteobacteria	o__Myxococcales	f__Polyangiaceae	g__Chondromyces	0.00108393	0.00108393	0.967077	0.010305	0.010305	0.0185082	0.0261746	0.362951	0.0425177
k__Bacteria	p__Proteobacteria	c__Betaproteobacteria	o__Burkholderiales	f__Oxalobacteraceae	g__ID1105574	0.00110596	0.00110596	0.966744	0.0733239	0.0114937	0	0	0	0
k__Bacteria	p__Gemmatimonadetes	c__Gemm-5	o__ID816732	f__ID816732	g__ID816732	0.00144466	0.00144466	0.961991	0	0	0.111717	0.0114507	0.0358982	0.0112494
k__Bacteria	p__Proteobacteria	c__Betaproteobacteria	o__Burkholderiales	f__Oxalobacteraceae	g__ID4361435	0.00211807	0.00211807	0.953978	0.42845	0.0043615	0.0420212	0.059427	0.0264686	0.00181989
k__Bacteria	p__Proteobacteria	c__Alphaproteobacteria	o__Rhizobiales	f__Bradyrhizobiaceae	g__ID4365306	0.00290773	0.00290773	0.946077	0.0733239	0.0114937	0	0	0.0170391	0.00760962
k__Bacteria	p__Proteobacteria	c__Betaproteobacteria	o__Burkholderiales	f__Comamonadaceae	g__ID29704	0.00335451	0.00335451	0.942082	0	0	0	0	0.0311834	0.00653465
k__Bacteria	p__Nitrospirae	c__Nitrospira	o__Nitrospirales	f__Nitrospiraceae	g__ID632901	0.00335451	0.00335451	0.942082	0	0	0	0	0.0311834	0.00653465
k__Bacteria	p__Bacteroidetes	c__Flavobacteriia	o__Flavobacteriales	f__Cryomorphaceae	g__Fluviicola	0.00335451	0.00335451	0.942082	0	0	0	0	0.0311834	0.00653465
k__Bacteria	p__Proteobacteria	c__Betaproteobacteria	o__Burkholderiales	f__Comamonadaceae	g__ID657631	0.00335451	0.00335451	0.942082	0	0	0	0	0.0311834	0.00653465
k__Bacteria	p__Proteobacteria	c__Betaproteobacteria	o__Burkholderiales	f__Comamonadaceae	g__ID542136	0.00335451	0.00335451	0.942082	0	0	0	0	0.0311834	0.00653465
k__Bacteria	p__Gemmatimonadetes	c__Gemmatimonadetes	o__ID250371	f__ID250371	g__ID250371	0.00335451	0.00335451	0.942082	0	0	0	0	0.0311834	0.00653465
k__Bacteria	p__Proteobacteria	c__Betaproteobacteria	o__Ellin6067	f__ID1148005	g__ID1148005	0.00417819	0.00417819	0.935361	12.1892	0.194161	2.23619	0.912686	2.04182	1.91858
k__Bacteria	p__Actinobacteria	c__Thermoleophilia	o__Solirubrobacterales	f__Solirubrobacteraceae	g__ID240137	0.00455971	0.00455971	0.932474	0	0	0.178275	0.0188382	0.0681565	0.0304385
k__Bacteria	p__Proteobacteria	c__Betaproteobacteria	o__ID4335779	f__ID4335779	g__ID4335779	0.0047338	0.0047338	0.931197	0.010305	0.010305	0	0	0.0482225	0.00107497
k__Bacteria	p__Proteobacteria	c__Betaproteobacteria	o__Burkholderiales	f__Comamonadaceae	g__ID4472017	0.00668159	0.00668159	0.918259	0.010305	0.010305	0.193859	0.148108	1.348	0.254173
k__Bacteria	p__Gemmatimonadetes	c__Gemmatimonadetes	o__ID4452430	f__ID4452430	g__ID4452430	0.00723156	0.00723156	0.914961	0	0	0	0	0.232428	0.0598868
k__Bacteria	p__Elusimicrobia	c__Elusimicrobia	o__Elusimicrobiales	f__ID652544	g__ID652544	0.0080499	0.0080499	0.910279	0	0	0.00525265	0.00742837	0.0435078	0.00578973
k__Bacteria	p__Proteobacteria	c__Betaproteobacteria	o__ID226082	f__ID226082	g__ID226082	0.00816525	0.00816525	0.909638	0.187868	0.0182326	0.0217865	0.0308108	0.0482225	0.00107497
k__Bacteria	p__Proteobacteria	c__Deltaproteobacteria	o__Myxococcales	f__ID1109458	g__ID1109458	0.00855059	0.00855059	0.907531	0	0	0	0	0.371306	0.10017
k__Bacteria	p__Bacteroidetes	c__[Saprospirae]	o__[Saprospirales]	f__Chitinophagaceae	g__ID1124030	0.00866688	0.00866688	0.906904	0	0	0	0	0.038793	0.0105045
k__Bacteria	p__Proteobacteria	c__Deltaproteobacteria	o__NB1-j	f__MND4	g__ID681669	0.00866688	0.00866688	0.906904	0	0	0	0	0.038793	0.0105045
k__Bacteria	p__Proteobacteria	c__Alphaproteobacteria	o__Rhodospirillales	f__Rhodospirillaceae	g__ID564004	0.00866688	0.00866688	0.906904	0	0	0	0	0.038793	0.0105045
k__Bacteria	p__Proteobacteria	c__Alphaproteobacteria	o__Rhizobiales	f__ID4447485	g__ID4447485	0.00866688	0.00866688	0.906904	0	0	0	0	0.038793	0.0105045
k__Bacteria	p__Gemmatimonadetes	c__Gemmatimonadetes	o__Gemmatimonadales	f__ID4319482	g__ID4319482	0.00999702	0.00999702	0.900015	0.0424088	0.0424088	0.0108932	0.0154054	0.268656	0.0517775
k__Bacteria	p__Proteobacteria	c__Gammaproteobacteria	o__Thiotrichales	f__Piscirickettsiaceae	g__Methylophaga	0.0110846	0.0110846	0.894717	0	0	0.0108932	0.0154054	0.0888355	0.0148892
k__Bacteria	p__Proteobacteria	c__Deltaproteobacteria	o__Myxococcales	f__OM27	g__ID937434	0.011288	0.011288	0.893755	0.718179	0.209273	0	0	0	0
k__Bacteria	p__Gemmatimonadetes	c__Gemmatimonadetes	o__ID778795	f__ID778795	g__ID778795	0.0134768	0.0134768	0.88391	0.504151	0.17439	0.401746	0.480067	2.76746	0.362933
k__Bacteria	p__Acidobacteria	c__Solibacteres	o__Solibacterales	f__ID1111565	g__ID1111565	0.0137453	0.0137453	0.88276	0.952022	0.0657896	0.273952	0.159315	0.215389	0.0674964
k__Bacteria	p__Proteobacteria	c__Gammaproteobacteria	o__Xanthomonadales	f__Xanthomonadaceae	g__ID4420590	0.0139373	0.0139373	0.881944	0.262381	0.07689	0.0108932	0.0154054	0	0
k__Bacteria	p__Proteobacteria	c__Gammaproteobacteria	o__Xanthomonadales	f__Sinobacteraceae	g__ID1116073	0.014012	0.014012	0.881628	0	0	0.0399068	0.0110538	0	0
k__Bacteria	p__Firmicutes	c__Bacilli	o__Bacillales	f__Planococcaceae	g__Paenisporosarcina	0.0141283	0.0141283	0.881138	0	0	0.0879565	0.0234732	0.00471476	0.00471476
k__Bacteria	p__Proteobacteria	c__Alphaproteobacteria	o__Ellin329	f__ID102030	g__ID102030	0.0146082	0.0146082	0.879136	0	0	0	0	0.0358982	0.0112494
k__Bacteria	p__Gemmatimonadetes	c__Gemm-5	o__ID588995	f__ID588995	g__ID588995	0.0160344	0.0160344	0.873373	0	0	0.0161459	0.0133443	0.0652617	0.00868459
k__Bacteria	p__Proteobacteria	c__Betaproteobacteria	o__Burkholderiales	f__Comamonadaceae	g__ID102438	0.0164962	0.0164962	0.871563	0	0	0	0	0.0558322	0.0181141
k__Bacteria	p__Proteobacteria	c__Betaproteobacteria	o__Burkholderiales	f__Burkholderiaceae	g__ID950044	0.0166169	0.0166169	0.871093	0.0206101	0.0206101	0	0	0.0699764	0.00396983
k__Bacteria	p__Proteobacteria	c__Betaproteobacteria	o__Burkholderiales	f__Oxalobacteraceae	g__ID970028	0.0170634	0.0170634	0.869373	0.124849	0.0400314	0	0	0.00471476	0.00471476
k__Bacteria	p__Proteobacteria	c__Betaproteobacteria	o__Burkholderiales	f__Oxalobacteraceae	g__ID4418009	0.017933	0.017933	0.866086	2.56198	0.83073	0.0616933	0.0275061	0.0576521	0.00835455
k__Bacteria	p__Proteobacteria	c__Betaproteobacteria	o__Burkholderiales	f__Comamonadaceae	g__ID661442	0.0205862	0.0205862	0.856521	0.0630189	0.0217988	0	0	0	0
k__Bacteria	p__Bacteroidetes	c__Cytophagia	o__Cytophagales	f__Cytophagaceae	g__Adhaeribacter	0.0205862	0.0205862	0.856521	0.126038	0.0435975	0	0	0	0
k__Bacteria	p__Actinobacteria	c__Thermoleophilia	o__Solirubrobacterales	f__Solirubrobacteraceae	g__ID235943	0.0206961	0.0206961	0.856139	0.0951227	0.0745126	0.303636	0.0213017	0.0681565	0.0304385
k__Bacteria	p__Proteobacteria	c__Betaproteobacteria	o__Burkholderiales	f__Comamonadaceae	g__ID140359	0.0216446	0.0216446	0.852879	0	0	0.0696962	0.0495681	0.618869	0.19454
k__Bacteria	p__Proteobacteria	c__Betaproteobacteria	o__Burkholderiales	f__Oxalobacteraceae	g__ID4313650	0.0242447	0.0242447	0.844293	1.02971	0.351166	0.0552768	0.0450325	0.0406129	0.0159642
k__Bacteria	p__Proteobacteria	c__Betaproteobacteria	o__Rhodocyclales	f__Rhodocyclaceae	g__ID144875	0.0250306	0.0250306	0.84179	0	0	0	0	0.595295	0.218114
k__Bacteria	p__Proteobacteria	c__Alphaproteobacteria	o__Rhizobiales	f__Bradyrhizobiaceae	g__ID4329857	0.0258013	0.0258013	0.839372	0.124849	0.0400314	0.0105053	0.0148567	0	0
k__Bacteria	p__Nitrospirae	c__Nitrospira	o__Nitrospirales	f__Nitrospiraceae	g__Nitrospira	0.0265946	0.0265946	0.836921	0.548544	0.378909	0.510117	0.267525	1.93403	0.159321
k__Bacteria	p__Proteobacteria	c__Alphaproteobacteria	o__Rhodospirillales	f__Rhodospirillaceae	g__ID4395046	0.0277416	0.0277416	0.833442	0.229088	0.0594528	0.0564406	0.0335974	0.236398	0.0100896
k__Bacteria	p__Proteobacteria	c__Betaproteobacteria	o__Burkholderiales	f__Oxalobacteraceae	g__ID4382894	0.0284954	0.0284954	0.831194	0.239393	0.0697578	0	0	0.0492975	0.0492975
k__Bacteria	p__Actinobacteria	c__Acidimicrobiia	o__Acidimicrobiales	f__ID534597	g__ID534597	0.0307398	0.0307398	0.824672	0	0	0.00525265	0.00742837	0.0264686	0.00181989
k__Bacteria	p__Proteobacteria	c__Betaproteobacteria	o__Burkholderiales	f__Comamonadaceae	g__ID818509	0.0316293	0.0316293	0.822154	0	0	0	0	0.0406129	0.0159642
k__Bacteria	p__Proteobacteria	c__Gammaproteobacteria	o__Xanthomonadales	f__Xanthomonadaceae	g__ID878059	0.0316293	0.0316293	0.822154	0	0	0	0	0.0406129	0.0159642
k__Bacteria	p__Gemmatimonadetes	c__Gemm-3	o__ID804877	f__ID804877	g__ID804877	0.0316293	0.0316293	0.822154	0	0	0	0	0.0406129	0.0159642
k__Bacteria	p__Gemmatimonadetes	c__Gemmatimonadetes	o__ID4452922	f__ID4452922	g__ID4452922	0.0348897	0.0348897	0.813212	0.178752	0.0757013	0.0294015	0.0227861	0.242933	0.0210938
k__Bacteria	p__Acidobacteria	c__Solibacteres	o__Solibacterales	f__ID587047	g__ID587047	0.0353015	0.0353015	0.812113	0.0206101	0.0206101	0.0217865	0.0308108	0.127628	0.00438471
k__Bacteria	p__Gemmatimonadetes	c__Gemm-2	o__ID939457	f__ID939457	g__ID939457	0.0378936	0.0378936	0.805337	0	0	0.0294015	0.0227861	0.0888355	0.0148892
k__Bacteria	p__Proteobacteria	c__Betaproteobacteria	o__Burkholderiales	f__Comamonadaceae	g__ID843003	0.038424	0.038424	0.80398	0.126038	0.0435975	0	0	0.0453277	0.0206789
k__Bacteria	p__Proteobacteria	c__Betaproteobacteria	o__Burkholderiales	f__Comamonadaceae	g__ID1145138	0.039621	0.039621	0.80095	0	0	0.0108932	0.0154054	0.0605469	0.0133993
