# Supplementary material for: Response of Tomato Rhizosphere Bacteria to Root-Knot Nematodes, Fenamiphos and Sampling Time Shows Differential Effects on Low Level Taxa
Source: Front Microbiol. 2020 Mar 20;11:390. doi: 10.3389/fmicb.2020.00390 (PMC7100632; doi:10.3389/fmicb.2020.00390)
Supplement: TABLE S3 — Significant changes observed for relative abundance of Bacteria (% of sequences) comparing control samples vs. samples treated with fenamiphos and inoculated with RKN. [file Table_3.XLSX]

## Sheet: table S2 genera lev all togethe
Supplementary Table S2. Significant changes observed by sampling time for relative abundance of Bacteria (% of sequences) for all pooled samples and treatments.
	OTU ID was retained to identify unclassified parental taxa. Samplings: T0=pre-treatment, T1 = 3 months, T2= 6 months (ANOVA; P < 0.05; effect size ratio= 0.8)
Level_1	Level_2	Level_3	Level_4	Level_5	Level_6	p-values	p-values (corrected)	Effect size	Control T0: mean rel. freq. (%)	Control T0: std. dev. (%)	Control T1: mean rel. freq. (%)	Control T1: std. dev. (%)	Control T2: mean rel. freq. (%)	Control T2: std. dev. (%)	Fenamiphos T1: mean rel. freq. (%)	Fenamiphos T1: std. dev. (%)	Fenamiphos T2: mean rel. freq. (%)	Fenamiphos T2: std. dev. (%)	Fenamiphos-RKN T1: mean rel. freq. (%)	Fenamiphos-RKN T1: std. dev. (%)	Fenamiphos-RKN T2: mean rel. freq. (%)	Fenamiphos-RKN T2: std. dev. (%)	RKN T1: mean rel. freq. (%)	RKN T1: std. dev. (%)	RKN T2: mean rel. freq. (%)	RKN T2: std. dev. (%)
k__Bacteria	p__Bacteroidetes	c__[Saprospirae]	o__[Saprospirales]	f__Chitinophagaceae	g__Flavihumibacter	0.00010001	0.00010001	0.821833	0	0	0	0	0	0	0	0	0	0	0	0	0.0170391	0.00760962	0	0	0	0
k__Bacteria	p__Bacteroidetes	c__Cytophagia	o__Cytophagales	f__Cytophagaceae	g__ID1113302	0.00010001	0.00010001	0.821833	0	0	0	0	0	0	0	0	0	0	0	0	0.0170391	0.00760962	0	0	0	0
k__Bacteria	p__Gemmatimonadetes	c__Gemm-2	o__ID4153749	f__ID4153749	g__ID4153749	0.00010001	0.00010001	0.821833	0	0	0	0	0	0	0	0	0	0	0	0	0.0170391	0.00760962	0	0	0	0
k__Bacteria	p__Gemmatimonadetes	c__Gemm-3	o__ID804877	f__ID804877	g__ID804877	2.00297e-05	2.00297e-05	0.856202	0	0	0	0	0	0	0	0	0	0	0	0	0.0406129	0.0159642	0	0	0	0
k__Bacteria	p__Proteobacteria	c__Alphaproteobacteria	o__Rhodobacterales	f__Hyphomonadaceae	g__ID4290381	0.00010001	0.00010001	0.821833	0	0	0	0	0	0	0	0	0	0	0	0	0.0340783	0.0152192	0	0	0	0
k__Bacteria	p__Proteobacteria	c__Alphaproteobacteria	o__Rhizobiales	f__Bradyrhizobiaceae	g__ID4365306	6.15421e-05	6.15421e-05	0.833061	0.0733239	0.0114937	0	0	0.0201286	0.0184614	0.00871688	0.0123275	0.00382922	0.00541533	0	0	0.0170391	0.00760962	0	0	0	0
k__Bacteria	p__Proteobacteria	c__Betaproteobacteria	o__Burkholderiales	f__Oxalobacteraceae	g__ID1105574	0.000151752	0.000151752	0.811534	0.0733239	0.0114937	0	0	0.0316179	0.0274295	0	0	0.00382922	0.00541533	0	0	0	0	0	0	0	0
k__Bacteria	p__Proteobacteria	c__Betaproteobacteria	o__Burkholderiales	f__Comamonadaceae	g__ID241827	0.00010001	0.00010001	0.821833	0	0	0	0	0	0	0	0	0	0	0	0	0.0170391	0.00760962	0	0	0	0
k__Bacteria	p__Proteobacteria	c__Betaproteobacteria	o__Burkholderiales	f__Comamonadaceae	g__ID1145138	8.93148e-05	8.93148e-05	0.82452	0	0	0	0	0	0	0	0	0	0	0.0108932	0.0154054	0.0605469	0.0133993	0	0	0.00748895	0.010591
k__Bacteria	p__Proteobacteria	c__Betaproteobacteria	o__ID4335779	f__ID4335779	g__ID4335779	2.3244e-05	2.3244e-05	0.853342	0.010305	0.010305	0	0	0.0093214	0.0131825	0	0	0	0	0	0	0.0482225	0.00107497	0	0	0	0
k__Bacteria	p__Proteobacteria	c__Betaproteobacteria	o__Burkholderiales	f__Comamonadaceae	g__ID818509	2.00297e-05	2.00297e-05	0.856202	0	0	0	0	0	0	0	0	0	0	0	0	0.0406129	0.0159642	0	0	0	0
k__Bacteria	p__Proteobacteria	c__Betaproteobacteria	o__Rhodocyclales	f__Rhodocyclaceae	g__ID144875	9.29447e-06	9.29447e-06	0.870043	0	0	0	0	0	0	0.0135281	0.0191317	0	0	0	0	0.595295	0.218114	0	0	0.00748895	0.010591
k__Bacteria	p__Proteobacteria	c__Betaproteobacteria	o__Thiobacterales	f__ID702723	g__ID702723	8.91065e-06	8.91065e-06	0.870761	0	0	0	0	0	0	0	0	0	0	0	0	0.0264686	0.00181989	0	0	0.0055732	0.0078817
k__Bacteria	p__Proteobacteria	c__Betaproteobacteria	o__Burkholderiales	f__Comamonadaceae	g__ID661442	3.67588e-06	3.67588e-06	0.884911	0.0630189	0.0217988	0	0	0	0	0	0	0	0	0	0	0	0	0	0	0	0
k__Bacteria	p__Proteobacteria	c__Betaproteobacteria	o__Burkholderiales	f__Comamonadaceae	g__ID140359	2.22247e-06	2.22247e-06	0.892218	0	0	0	0	0	0	0	0	0.00621543	0.00878994	0.0696962	0.0495681	0.618869	0.19454	0	0	0.00748895	0.010591
k__Bacteria	p__Proteobacteria	c__Betaproteobacteria	o__Burkholderiales	f__Comamonadaceae	g__ID102438	1.52902e-06	1.52902e-06	0.897333	0	0	0	0	0	0	0	0	0	0	0	0	0.0558322	0.0181141	0	0	0	0
k__Bacteria	p__Proteobacteria	c__Betaproteobacteria	o__ID226082	f__ID226082	g__ID226082	1.8441e-07	1.8441e-07	0.921883	0.187868	0.0182326	0	0	0	0	0.00871688	0.0123275	0	0	0.0217865	0.0308108	0.0482225	0.00107497	0	0	0.0149779	0.021182
k__Bacteria	p__Proteobacteria	c__Betaproteobacteria	o__Burkholderiales	f__Comamonadaceae	g__ID4472017	3.0903e-08	3.0903e-08	0.937869	0.010305	0.010305	0	0	0	0	0	0	0.0186463	0.0263698	0.193859	0.148108	1.348	0.254173	0	0	0.071058	0.0780493
k__Bacteria	p__Proteobacteria	c__Betaproteobacteria	o__Burkholderiales	f__Comamonadaceae	g__ID542136	2.70478e-09	2.70478e-09	0.954443	0	0	0	0	0	0	0	0	0	0	0	0	0.0311834	0.00653465	0	0	0	0
k__Bacteria	p__Proteobacteria	c__Betaproteobacteria	o__Rhodocyclales	f__Rhodocyclaceae	g__ID206296	7.59397e-17	7.59397e-17	0.994888	0	0	0	0	0	0	0	0	0	0	0	0	0.0264686	0.00181989	0	0	0	0
k__Bacteria	p__Proteobacteria	c__Betaproteobacteria	o__ID1108483	f__ID1108483	g__ID1108483	1.18854e-24	1.18854e-24	0.99946	0	0	0	0	0	0	0	0	0	0	0	0	0.0482225	0.00107497	0	0	0	0
k__Bacteria	p__Proteobacteria	c__Deltaproteobacteria	o__NB1-j	f__NB1-i	g__ID828127	0.00010001	0.00010001	0.821833	0	0	0	0	0	0	0	0	0	0	0	0	0.0170391	0.00760962	0	0	0	0
k__Bacteria	p__Proteobacteria	c__Deltaproteobacteria	o__Myxococcales	f__ID591647	g__ID591647	7.21687e-05	7.21687e-05	0.829465	0	0	0.00767695	0.0108569	0.0105285	0.0148896	0	0	0	0	0	0	0.0529373	0.00363979	0	0	0	0
k__Bacteria	p__Proteobacteria	c__Deltaproteobacteria	o__Myxococcales	f__OM27	g__ID2788509	3.97137e-06	3.97137e-06	0.883743	0	0	0	0	0.0105285	0.0148896	0	0	0	0	0	0	0.0576521	0.00835455	0	0	0	0
k__Bacteria	p__Proteobacteria	c__Deltaproteobacteria	o__Myxococcales	f__OM27	g__ID937434	1.02225e-06	1.02225e-06	0.902558	0.718179	0.209273	0	0	0.0623998	0.0580615	0	0	0.0191461	0.0270767	0	0	0	0	0.00745879	0.0105483	0	0
k__Bacteria	p__Proteobacteria	c__Deltaproteobacteria	o__Myxococcales	f__ID1109458	g__ID1109458	2.73391e-07	2.73391e-07	0.917822	0	0	0	0	0.0157928	0.0223344	0	0	0.0114877	0.016246	0	0	0.371306	0.10017	0	0	0	0
k__Bacteria	p__Proteobacteria	c__Gammaproteobacteria	o__PYR10d3	f__ID155600	g__ID155600	2.53715e-12	2.53715e-12	0.981115	0	0	0	0	0	0	0	0	0	0	0	0	0.0217539	0.00289486	0	0	0	0
